# Supplementary material for: Pharmacophore-Based Virtual Screening and In-Silico Explorations of Biomolecules (Curcumin Derivatives) of Curcuma longa as Potential Lead Inhibitors of ERBB and VEGFR-2 for the Treatment of Colorectal Cancer
Source: Molecules. 2023 May 12;28(10):4044. doi: 10.3390/molecules28104044 (PMC10221949; doi:10.3390/molecules28104044)
Supplement: Supplementary file 1 [file molecules-28-04044-s001.zip]

Archive with 1 entries (1 files):
- molecules-2169842-supplementary.pdf
